# Supplementary material for: Alcohol Consumption Norms and the Favored Alcohol Consumption Policies of Citizens of Seoul
Source: Int J Environ Res Public Health. 2024 Jun 26;21(7):834. doi: 10.3390/ijerph21070834 (PMC11276656; doi:10.3390/ijerph21070834)
Supplement: Supplementary file 1 [file ijerph-21-00834-s001.zip]

Archive with 1 entries (1 files):
- ijerph-2996205-supplementary.pdf
